# Supplementary material for: Characterization, evolutionary analysis, and expression profiling of the VrPYL gene family in mung bean in response to abiotic stress
Source: PeerJ. 2026 Jun 22;14:e21432. doi: 10.7717/peerj.21432 (PMC13296803; doi:10.7717/peerj.21432)
Supplement: Supplemental Information 4 [file peerj-14-21432-s004.xlsx]

## Sheet: Sheet1
Supplemental Data S4: Synteny analysis of PYL genes between mung bean and other plant species.
The mung bean genome was abbreviated as Vr. The physical initiation position of PYL gene and the syntenic block in mung bean and rice genomes are labeled as “Vr_start, Os_start, Vr_block_start and Os_block_start”. The ending positions of the syntenic block are labeled as “Vr_block_end and Os_block_end”.
chrom_Vr	Vr	VrPYL	Vr_start	chrom_Os	Os	Os_start	Vr_block_start	Vr_block_end	Os_block_start	Os_block_end
Chr6	Vradi06g04160	VrPYL3	4848282	5	LOC_Os05g39580	23239204	4740311	5305879	22907941	23319965
The physical initiation position of PYL gene and the syntenic block in mung bean and Arabidopsis genomes are labeled as “Vr_start, At_start, Vr_block_start and At_block_start”. The ending positions of the syntenic block are labeled as “Vr_block_end and At_block_end”.
chrom_Vr	Vr	VrPYL	Vr_start	chrom_At	At	At_start	Vr_block_start	Vr_block_end	At_block_start	At_block_end
Chr10	Vradi10g10110	VrPYL9	17726678	4	AT4G18620	10254359	17156148	18223388	10181190	10393923
Chr10	Vradi10g10110	VrPYL9	17726678	5	AT5G45870	18606398	17160884	18223388	18513127	18694129
Chr2	Vradi02g13150	VrPYL1	23335253	2	AT2G40330	16844588	23174098	23460280	16803080	16912616
Chr6	Vradi06g04160	VrPYL3	4848282	2	AT2G40330	16844588	4720335	6577455	16534175	16879214
Chr7	Vradi06g14140	VrPYL6	33708044	2	AT2G26040	11094258	33127171	33854624	11048946	11220541
Chr6	Vradi06g10200	VrPYL4	22419005	5	AT5G53160	21560601	21682895	22791747	21510095	21638398
Chr9	Vradi09g03420	VrPYL8	4380280	4	AT4G01026	446978	4380280	5841171	446978	570299
The physical initiation position of PYL gene and the syntenic block in mung bean and soybean genomes are labeled as “Vr_start, Gm_start, Vr_block_start and Gm_block_start”. The ending positions of the syntenic block are labeled as “Vr_block_end and Gm_block_end”.
chrom_Vr	Vr	VrPYL	Vr_start	chrom_Gm	Gm	Gm_start	Vr_block_start	Vr_block_end	Gm_block_start	Gm_block_end
Chr10	Vradi10g10110	VrPYL9	17726678	13	Glyma.13G229300	34145492	15474049	19753017	31868271	36299903
Chr10	Vradi10g10110	VrPYL9	17726678	15	Glyma.15G083200	6359940	13749313	20531075	10444800	3659482
Chr2	Vradi02g13150	VrPYL1	23335253	11	Glyma.11G233300	32849168	22093817	23460280	32726840	34337025
Chr2	Vradi02g13150	VrPYL1	23335253	14	Glyma.14G056300	4486582	23218459	23460280	4245320	4597706
Chr5	Vradi05g11800	VrPYL2	20720528	4	Glyma.04G050900	4137762	19738767	24734877	21979	5119686
Chr5	Vradi05g11800	VrPYL2	20720528	6	Glyma.06G051800	3903770	19755410	24734877	15071	4771525
Chr6	Vradi06g04160	VrPYL3	4848282	11	Glyma.11G233300	32849168	4702224	5712992	32124766	32995277
Chr6	Vradi06g04160	VrPYL3	4848282	14	Glyma.14G056300	4486582	6953	6693881	102540	5859777
Chr6	Vradi06g14140	VrPYL6	33708044	14	Glyma.14G093700	8708634	32546965	34136006	8099513	10675291
Chr6	Vradi06g14140	VrPYL6	33708044	17	Glyma.17G229900	38494068	32546965	36321201	37420278	40712323
Chr6	Vradi06g04160	VrPYL3	4848282	2	Glyma.02G261900	44792699	4618741	5071512	44580131	45002560
Chr9	Vradi09g03420	VrPYL8	4380280	16	Glyma.16G025900	2527994	4263494	6224560	2443212	3332208
Chr9	Vradi09g03420	VrPYL8	4380280	7	Glyma.07G056900	5061820	4263494	7326606	4978548	6940143
