# Supplementary material for: Characterization, evolutionary analysis, and expression profiling of the VrPYL gene family in mung bean in response to abiotic stress
Source: PeerJ. 2026 Jun 22;14:e21432. doi: 10.7717/peerj.21432 (PMC13296803; doi:10.7717/peerj.21432)
Supplement: Supplemental Information 6 [file peerj-14-21432-s006.xlsx]

## Sheet: Sheet1
Supplemental Data S6: Positions of cis-acting elements present in the 1.5 kb upstream promoter of the VrPYL genes.
genes	Cis-acting element	Squence	Starting position	Squence length	Stand
VrPYL1	Defense and stress responsive element	GTTTTCTTAC	-191	9	-
VrPYL1	Cis-acting element involved in the ethylene responsiveness	ATTTTAAA	-920	8	-
VrPYL1	Anaerobic induction-responsive element	AAACCA	-655	6	+
VrPYL1	Anaerobic induction-responsive element	AAACCA	-563	6	-
VrPYL1	Abscisic acid-responsive element	ACGTG	-566	5	+
VrPYL1	Salicylic acid-responsive element	CCATCTTTTT	-403	9	-
VrPYL2	Wound-responsive element	CCACCT	-855	6	-
VrPYL2	Wound-responsive element	CCACCT	-813	6	-
VrPYL2	Wound-responsive element	CCACCT	-790	6	-
VrPYL2	Wound-responsive element	CCACCT	-720	6	+
VrPYL2	Wound-responsive element	CCACCT	-697	6	+
VrPYL2	Wound-responsive element	CCACCT	-461	6	-
VrPYL2	Wound-responsive element	CCACCT	-347	6	+
VrPYL2	Wound-responsive element	CCACCT	-326	6	+
VrPYL2	Abscisic acid-responsive element	ACGTG	-394	5	-
VrPYL2	Cis-acting element involved in the MeJA-responsiveness	TGACG	-865	5	+
VrPYL2	Cis-acting element involved in the MeJA-responsiveness	TGACG	-823	5	+
VrPYL2	Cis-acting element involved in the ethylene responsiveness	ATTTTAAA	-1233	8	+
VrPYL2	Cis-acting element involved in the ethylene responsiveness	ATTTTAAA	-1231	8	-
VrPYL3	Cis-acting element involved in the MeJA-responsiveness	TGACG	-925	5	-
VrPYL3	Cis-acting element involved in the MeJA-responsiveness	TGACG	-380	5	-
VrPYL3	Cis-acting element involved in the ethylene responsiveness	ATTTTAAA	-892	8	+
VrPYL3	Cis-acting element involved in the ethylene responsiveness	ATTTTAAA	-890	8	-
VrPYL3	Defense and stress responsive element	ATTCTCTAAC	-412	9	+
VrPYL3	Wound-responsive element	CCACCT	-555	6	-
VrPYL3	Drought-inducibility responsive element	CAACTG	-1025	6	-
VrPYL3	Drought-inducibility responsive element	CAACTG	-501	6	-
VrPYL3	Anaerobic induction-responsive element	AAACCA	-617	6	-
VrPYL3	Anaerobic induction-responsive element	AAACCA	-518	6	+
VrPYL4	Abscisic acid-responsive element	ACGTG	-1137	5	+
VrPYL4	Anaerobic induction-responsive element	CAACTCAC	-1038	8	+
VrPYL4	Gibberllin-responsive element	TCTGTTG	-1209	7	-
VrPYL4	Gibberllin-responsive element	TCTGTTG	-293	7	-
VrPYL4	Anaerobic induction-responsive element	AAACCA	-980	6	+
VrPYL4	Wound-responsive element	CCACCT	-1131	6	-
VrPYL4	Wound-responsive element	CCACCT	-719	6	-
VrPYL4	Wound-responsive element	CCACCT	-455	6	-
VrPYL4	Wound-responsive element	CCACCT	-203	6	-
VrPYL4	Drought-inducibility responsive element	CAACTG	-826	6	-
VrPYL4	Drought-inducibility responsive element	CAACTG	-553	6	-
VrPYL4	Cis-acting element involved in the MeJA-responsiveness	TGACG	-831	5	+
VrPYL4	Cis-acting element involved in the MeJA-responsiveness	TGACG	-162	5	+
VrPYL4	Cis-acting element involved in the MeJA-responsiveness	TGACG	-16	5	-
VrPYL5	Cis-acting element involved in the ethylene responsiveness	ATTTTAAA	-465	8	+
VrPYL5	Cis-acting element involved in the MeJA-responsiveness	TGACG	-1483	5	+
VrPYL5	Cis-acting element involved in the MeJA-responsiveness	TGACG	-1450	5	-
VrPYL5	Cis-acting element involved in the MeJA-responsiveness	TGACG	-1428	5	-
VrPYL5	Cis-acting element involved in the MeJA-responsiveness	TGACG	-1417	5	-
VrPYL5	Cis-acting element involved in the MeJA-responsiveness	TGACG	-1350	5	-
VrPYL5	Cis-acting element involved in the MeJA-responsiveness	TGACG	-1288	5	-
VrPYL5	Cis-acting element involved in the MeJA-responsiveness	TGACG	-1247	5	-
VrPYL5	Abscisic acid-responsive element	ACGTG	-1462	5	+
VrPYL5	Anaerobic induction-responsive element	AAACCA	-1051	6	+
VrPYL6	Abscisic acid-responsive element	CAACTCAC	-786	8	-
VrPYL6	Cis-acting element involved in the MeJA-responsiveness	TGACG	-585	5	+
VrPYL6	Cis-acting element involved in the MeJA-responsiveness	TGACG	-183	5	+
VrPYL6	Salicylic acid-responsive element	CCATCTTTTT	-1375	9	+
VrPYL6	Salicylic acid-responsive element	CCATCTTTTT	-701	9	-
VrPYL7	Cis-acting element involved in the ethylene responsiveness	ATTTTAAA	-542	8	-
VrPYL7	Cis-acting element involved in the ethylene responsiveness	ATTTTAAA	-406	8	-
VrPYL7	Cis-acting element involved in the ethylene responsiveness	ATTTTAAA	-352	8	-
VrPYL7	Cis-acting element involved in the ethylene responsiveness	ATTTTAAA	-310	8	-
VrPYL7	Defense and stress responsive element	GTTTTCTTAC	-599	9	+
VrPYL7	Low-temperature responsive element	CCGAAA	-1223	6	-
VrPYL7	Abscisic acid-responsive element	ACGTG	-264	5	+
VrPYL7	Drought-inducibility responsive element	ACCGAGA	-1203	7	+
VrPYL7	Anaerobic induction-responsive element	AAACCA	-151	6	+
VrPYL8	Salicylic acid-responsive element	CCATCTTTTT	-603	9	+
VrPYL8	Cis-acting element involved in the ethylene responsiveness	ATTTTAAA	-1399	8	+
VrPYL9	Salicylic acid-responsive element	CCATCTTTTT	-1211	9	-
VrPYL9	Abscisic acid-responsive element	ACGTG	-1247	5	+
VrPYL9	Anaerobic induction-responsive element	AAACCA	-1204	6	-
VrPYL9	Anaerobic induction-responsive element	AAACCA	-732	6	+
VrPYL9	Anaerobic induction-responsive element	AAACCA	-21	6	+
VrPYL9	Cis-acting element involved in the ethylene responsiveness	ATTTTAAA	-1371	8	-
VrPYL9	Cis-acting element involved in the ethylene responsiveness	ATTTTAAA	-1097	8	+
VrPYL9	Cis-acting element involved in the ethylene responsiveness	ATTTTAAA	-966	8	-
VrPYL9	Cis-acting element involved in the MeJA-responsiveness	TGACG	-1124	5	+
VrPYL9	Cis-acting element involved in the MeJA-responsiveness	TGACG	-208	5	+
VrPYL9	Cis-acting element involved in the MeJA-responsiveness	TGACG	-205	5	-
