# Supplementary material for: Characterization, evolutionary analysis, and expression profiling of the VrPYL gene family in mung bean in response to abiotic stress
Source: PeerJ. 2026 Jun 22;14:e21432. doi: 10.7717/peerj.21432 (PMC13296803; doi:10.7717/peerj.21432)
Supplement: Supplemental Information 7 [file peerj-14-21432-s007.xlsx]

## Sheet: 6h
6h CT	ABA				PEG				NaCl				CK
	Re1	Re2	Re3	Average	Re1	Re2	Re3	Average	Re1	Re2	Re3	Average	Re1	Re2	Re3	Average
PYL1	25.2208	25.0918	25.4006	25.2377	26.2958	26.1791	25.9507	26.1418	28.9617	28.7408	29.1138	28.9388	27.2976	27.387	27.4555	27.38
PYL2	29.8555	30.0584	29.502	29.8053	30.1947	30.1762	30.3405	30.2371	29.9268	29.6652	29.8454	29.8125	31.6963	31.8479	32.0105	31.8515
PYL3	23.4934	23.2937	23.3863	23.3911	24.6042	24.9307	24.3847	24.6399	22.2722	22.3015	22.554	22.3759	25.3934	25.4955	24.7649	25.2179
PYL4	21.9931	22.3253	22.0957	22.138	23.2189	23.4673	23.5021	23.3961	25.0837	25.6908	25.1181	25.2975	25.7921	25.8655	25.9393	25.8656
PYL5	24.6232	24.4084	24.8953	24.6423	25.9933	25.7306	26.2126	25.9788	26.1688	26.2109	26.8977	26.4258	25.8349	26.7159	26.1558	26.2355
PYL6	27.1234	26.6047	26.673	26.8004	24.6494	24.9307	24.6406	24.7402	24.6489	24.5771	24.0699	24.432	25.6958	25.8297	26.6976	26.0744
PYL7	22.2266	22.6905	22.25	22.389	23.0181	23.1666	23.2415	23.1421	24.459	24.6581	24.4839	24.5337	23.229	23.3195	23.1091	23.2192
PYL8	23.7235	23.4337	23.4049	23.5207	22.4218	22.3084	22.6426	22.4576	24.0037	24.0896	23.675	23.9228	24.0876	25.0694	23.9874	24.3814
PYL9	29.1645	29.3342	28.9966	29.1651	31.0579	30.96	31.0515	31.0231	30.0258	30.4332	30.5305	30.3298	29.5036	29.3628	29.7144	29.527
ACTIN3	22.37	21.89	22.0642	22.1081	23.65	23.31	22.6271	23.1957	23.54	23.4	23.0885	23.3428	22.93	22.7	22.6831	22.771
∆CT	ABA			PEG			NaCl			CK
	Re1	Re2	Re3	Re1	Re2	Re3	Re1	Re2	Re3	Re1	Re2	Re3	Average
PYL1	3.11271	2.98378	3.2925	3.10013	2.98336	2.75498	5.61893	5.39797	5.77102	4.52651	4.61594	4.68444	4.60896
PYL2	7.74741	7.95033	7.39397	6.99901	6.98049	7.14485	6.58398	6.32239	6.50256	8.92521	9.07686	9.23943	9.0805
PYL3	1.38538	1.18566	1.27819	1.40847	1.73498	1.18904	-1.07063	-1.04129	-0.788816	2.62233	2.72446	1.9939	2.4469
PYL4	-0.114994	0.217254	-0.0123428	0.0232086	0.27161	0.306375	1.74085	2.34799	1.77529	3.02102	3.09442	3.16827	3.09457
PYL5	2.51518	2.30036	2.78727	2.79756	2.53493	3.01694	2.82597	2.86813	3.55491	3.06391	3.94488	3.38472	3.4645
PYL6	5.01535	4.49668	4.56491	1.45375	1.73504	1.44489	1.30609	1.23428	0.727131	2.92478	3.05868	3.9266	3.30335
PYL7	0.118535	0.582458	0.141938	-0.177586	-0.0291073	0.0457802	1.11619	1.3153	1.14103	0.457987	0.548466	0.338096	0.448183
PYL8	1.61545	1.32561	1.29686	-0.773844	-0.887315	-0.553073	0.660833	0.746808	0.332202	1.31653	2.29835	1.21635	1.61041
PYL9	7.0564	7.22611	6.8885	7.86224	7.76431	7.85577	6.68295	7.09042	7.18765	6.73261	6.59179	6.94335	6.75592
-∆∆CT	ABA vs CK			PEG vs CK			NaCl vs CK
	Re1	Re2	Re3	Re1	Re2	Re3	Re1	Re2	Re3
PYL1	1.49625	1.62518	1.31647	1.50883	1.6256	1.85398	-1.00996	-0.789007	-1.16206
PYL2	1.33309	1.13017	1.68653	2.08149	2.10001	1.93565	2.49652	2.75811	2.57794
PYL3	1.06152	1.26124	1.1687	1.03843	0.711919	1.25786	3.51753	3.48819	3.23571
PYL4	3.20956	2.87732	3.10691	3.07136	2.82296	2.7882	1.35372	0.746576	1.31928
PYL5	0.949328	1.16414	0.677237	0.66694	0.929573	0.447561	0.638534	0.596376	-0.0904032
PYL6	-1.712	-1.19333	-1.26156	1.8496	1.56831	1.85846	1.99726	2.06907	2.57622
PYL7	0.329648	-0.134275	0.306245	0.625769	0.47729	0.402403	-0.668005	-0.867121	-0.69285
PYL8	-0.00504112	0.284794	0.313551	2.38425	2.49772	2.16348	0.949574	0.8636	1.27821
PYL9	-0.300482	-0.470194	-0.132588	-1.10633	-1.0084	-1.09986	0.072968	-0.334506	-0.431739
2-∆∆CT	ABA vs CK			PEG vs CK			NaCl vs CK
	Re1	Re2	Re3	Re1	Re2	Re3	Re1	Re2	Re3
PYL1	2.82108	3.08481	2.49056	2.8458	3.08571	3.61496	0.49656	0.578742	0.446874
PYL2	2.51942	2.18885	3.21881	4.23244	4.28712	3.82551	5.64323	6.76508	5.97088
PYL3	2.08713	2.39702	2.2481	2.05399	1.63798	2.39141	11.452	11.2214	9.41991
PYL4	9.25071	7.34782	8.61537	8.40566	7.07613	6.90765	2.55571	1.67781	2.49541
PYL5	1.93097	2.241	1.59907	1.5877	1.90471	1.36373	1.55675	1.51191	0.93926
PYL6	0.305237	0.437293	0.417093	3.604	2.96558	3.6262	3.99242	4.19616	5.96375
PYL7	1.25671	0.911128	1.23649	1.54303	1.39213	1.32171	0.629376	0.54824	0.618631
PYL8	0.996512	1.21824	1.24276	5.22073	5.64793	4.47994	1.9313	1.81957	2.42537
PYL9	0.811981	0.721867	0.912194	0.464475	0.497098	0.466562	1.05188	0.793056	0.741368

## Sheet: 12h
12h CT	ABA				PEG				NaCl				CK
	Re1	Re2	Re3	Average	Re1	Re2	Re3	Average	Re1	Re2	Re3	Average	Re1	Re2	Re3	Average
PYL1	25.3616	25.2376	25.4113	25.3369	26.9319	26.8205	27.6587	27.137	27.748	27.6299	27.2328	27.5369	27.2976	27.387	27.4555	27.38
PYL2	29.5591	29.7472	29.8399	29.7154	31.122	31.8956	31.21	29.7154	31.052	31.3301	31.0782	31.4092	31.6963	31.8479	32.0105	31.8515
PYL3	24.88	25.0489	24.7811	24.9033	23.028	23.3603	23.4579	23.282	23.5809	24.095	23.8711	23.849	25.3934	25.4955	24.7649	25.2179
PYL4	23.3889	23.3875	23.6597	23.4787	23.0646	23.0788	23.1911	23.1115	25.5603	25.3063	25.8917	25.5861	25.7921	25.8655	25.9393	25.8656
PYL5	25.2461	25.1093	25.1937	25.183	25.4922	25.4467	25.3877	25.4422	27.3342	27.2741	27.1733	27.2605	25.8349	26.7159	26.1558	26.2355
PYL6	25.0132	25.8691	25.6653	25.5158	24.8518	24.694	24.1704	24.5721	24.273	24.1793	24.1837	24.212	25.6958	25.8297	26.6976	26.0744
PYL7	23.9416	24.5406	23.5364	24.0062	24.5124	23.8782	23.8999	24.0968	24.4224	24.8362	24.6829	24.6471	23.229	23.3195	23.1091	23.2192
PYL8	23.775	24.0798	23.7424	23.8657	23.8798	23.8459	24.4904	24.072	26.0887	26.0032	25.6587	25.9169	24.0876	25.0694	23.9874	24.3814
PYL9	31.2487	30.9687	31.1917	31.1364	29.5991	29.9154	29.4736	29.6627	30.4754	30.8503	30.8652	30.7303	29.5036	29.3628	29.7144	29.527
ACTIN3	22.94	22.31	22.9877	22.7459	22.81	22.93	23.1201	22.9534	23.3	23.53	23.2867	23.3722	22.93	22.7	22.6831	22.771
∆CT	ABA			PEG			NaCl			CK
	Re1	Re2	Re3	Re1	Re2	Re3	Re1	Re2	Re3	Re1	Re2	Re3	Average
PYL1	2.61574	2.49174	2.66538	3.97858	3.86713	4.70535	4.37578	4.25767	3.86051	4.52651	4.61594	4.68444	4.60896
PYL2	6.81322	7.00128	7.09402	8.16869	8.94223	8.25665	7.6797	7.95787	7.70599	8.92521	9.07686	9.23943	9.0805
PYL3	2.13409	2.30295	2.03517	0.0746059	0.406913	0.50454	0.208603	0.722755	0.498863	2.62233	2.72446	1.9939	2.4469
PYL4	0.643013	0.641607	0.913771	0.111206	0.125404	0.237734	2.18805	1.93401	2.51943	3.02102	3.09442	3.16827	3.09457
PYL5	2.50017	2.36337	2.44783	2.53887	2.49334	2.43433	3.96197	3.90186	3.80102	3.06391	3.94488	3.38472	3.4645
PYL6	2.26728	3.12315	2.91935	1.89849	1.74066	1.21707	0.90074	0.807077	0.811483	2.92478	3.05868	3.9266	3.30335
PYL7	1.19565	1.7947	0.790455	1.55903	0.924877	0.946531	1.0501	1.46393	1.31062	0.457987	0.548466	0.338096	0.448183
PYL8	1.02907	1.33387	0.996523	0.926404	0.892573	1.53701	2.7165	2.63095	2.28645	1.31653	2.29835	1.21635	1.61041
PYL9	8.50278	8.22283	8.4458	6.64571	6.96205	6.52028	7.10314	7.47805	7.49297	6.73261	6.59179	6.94335	6.75592
-∆∆CT	ABA vs CK			PEG vs CK			NaCl vs CK
	Re1	Re2	Re3	Re1	Re2	Re3	Re1	Re2	Re3
PYL1	1.99323	2.11723	1.94359	0.630379	0.741835	-0.0963891	0.23318	0.351294	0.748457
PYL2	2.26729	2.07922	1.98648	0.911814	0.138274	0.823846	1.4008	1.12263	1.37451
PYL3	0.312807	0.143952	0.411731	2.37229	2.03999	1.94236	2.2383	1.72414	1.94803
PYL4	2.45156	2.45296	2.1808	2.98336	2.96917	2.85684	0.906522	1.16056	0.575137
PYL5	0.964332	1.10113	1.01667	0.925636	0.971168	1.03018	-0.497468	-0.437359	-0.336514
PYL6	1.03607	0.180197	0.384005	1.40486	1.56269	2.08628	2.40261	2.49627	2.49187
PYL7	-0.747462	-1.34651	-0.342272	-1.11085	-0.476694	-0.498348	-0.60192	-1.01575	-0.862439
PYL8	0.581339	0.276534	0.613885	0.684004	0.717834	0.0734024	-1.10609	-1.02054	-0.676039
PYL9	-1.74686	-1.46691	-1.68989	0.110204	-0.206132	0.235635	-0.34722	-0.722132	-0.737055
2-∆∆CT	ABA vs CK			PEG vs CK			NaCl vs CK
	Re1	Re2	Re3	Re1	Re2	Re3	Re1	Re2	Re3
PYL1	3.98127	4.33859	3.84661	1.54797	1.6723	0.935371	1.17542	1.2757	1.67999
PYL2	4.81416	4.22579	3.96269	1.88141	1.10059	1.77012	2.64047	2.17744	2.5928
PYL3	1.24212	1.10493	1.33028	5.17763	4.11241	3.84333	4.71839	3.30384	3.85849
PYL4	5.47006	5.47539	4.53405	7.90828	7.83083	7.24425	1.87452	2.23544	1.48982
PYL5	1.95116	2.14523	2.02325	1.89952	1.96043	2.04228	0.708349	0.738485	0.791953
PYL6	2.05063	1.13304	1.30496	2.64792	2.95404	4.24653	5.28759	5.64226	5.62506
PYL7	0.59565	0.393241	0.788798	0.463021	0.718623	0.707917	0.658877	0.494572	0.550022
PYL8	1.49624	1.21128	1.53037	1.60659	1.64471	1.0522	0.464551	0.49293	0.625881
PYL9	0.297949	0.361755	0.309951	1.07938	0.866858	1.17742	0.786097	0.606201	0.599963

## Sheet: 48h
48h CT	ABA				PEG				NaCl				CK
	Re1	Re2	Re3	Average	Re1	Re2	Re3	Average	Re1	Re2	Re3	Average	Re1	Re2	Re3	Average
PYL1	25.6055	25.8479	25.5403	25.6646	25.9253	25.8813	25.7016	25.8361	27.9266	27.8426	28.1725	27.9806	27.2976	27.387	27.4555	27.38
PYL2	31.5779	31.3468	30.639	31.1879	31.908	31.2993	31.8896	31.6989	31.9268	31.6652	31.8454	31.8125	31.6963	31.8479	32.0105	31.8515
PYL3	25.2275	25.3869	24.8926	25.169	23.7583	23.6297	23.9775	23.7885	24.0101	23.9946	24.3795	24.1281	25.3934	25.4955	24.7649	25.2179
PYL4	23.409	23.206	23.6575	23.4242	25.7512	25.8243	25.7218	25.7658	25.9424	25.9583	25.5124	25.8043	25.7921	25.8655	25.9393	25.8656
PYL5	26.2267	25.9678	25.813	26.0025	24.8044	25.0457	24.9424	24.9308	26.0969	26.1923	26.5412	26.2768	25.8349	26.7159	26.1558	26.2355
PYL6	23.973	23.4656	23.5721	23.6702	24.8725	24.5048	24.9223	24.7665	24.9695	25.5998	25.5444	25.3712	25.6958	25.8297	26.6976	26.0744
PYL7	24.9416	24.2099	24.5697	24.5737	23.8066	24.6545	24.6957	24.3856	24.1214	24.2196	24.3588	24.2333	23.229	23.3195	23.1091	23.2192
PYL8	23.9509	24.1131	24.3512	24.1384	23.8203	24.0046	24.1636	23.9962	25.7834	26.0534	25.1846	25.6738	24.0876	25.0694	23.9874	24.3814
PYL9	29.9973	29.2116	29.4307	29.5465	30.8969	31.7954	31.6613	31.4512	29.8056	29.8207	29.4457	29.6907	29.5036	29.3628	29.7144	29.527
ACTIN3	22.84	23.22	22.2199	22.76	23.42	23.18	23.4191	23.3397	23.57	23.87	23.9424	23.7941	22.93	22.7	22.6831	22.771
∆CT	ABA			PEG			NaCl			CK
	Re1	Re2	Re3	Re1	Re2	Re3	Re1	Re2	Re3	Re1	Re2	Re3	Average
PYL1	2.84556	3.08795	2.78039	2.58563	2.54162	2.36191	4.13252	4.04851	4.37837	4.52651	4.61594	4.68444	4.60896
PYL2	8.81799	8.5868	7.87909	8.56826	7.95957	8.54984	8.13268	7.87109	8.05126	8.92521	9.07686	9.23943	9.0805
PYL3	2.46756	2.62691	2.13262	0.418606	0.28994	0.637747	0.216013	0.200492	0.585381	2.62233	2.72446	1.9939	2.4469
PYL4	0.649071	0.44609	0.897523	2.41145	2.48457	2.3821	2.14829	2.16416	1.71823	3.02102	3.09442	3.16827	3.09457
PYL5	3.46675	3.20789	3.05305	1.46469	1.70595	1.60269	2.30278	2.39817	2.74707	3.06391	3.94488	3.38472	3.4645
PYL6	1.21303	0.705622	0.812147	1.53277	1.16513	1.5826	1.17536	1.80571	1.75025	2.92478	3.05868	3.9266	3.30335
PYL7	2.1816	1.44994	1.80976	0.466857	1.31478	1.35598	0.327269	0.425476	0.564716	0.457987	0.548466	0.338096	0.448183
PYL8	1.19093	1.35313	1.59126	0.480635	0.664838	0.823887	1.98926	2.25925	1.39048	1.31653	2.29835	1.21635	1.61041
PYL9	7.23734	6.45164	6.67072	7.55722	8.45571	8.32157	6.01151	6.02654	5.6516	6.73261	6.59179	6.94335	6.75592
-∆∆CT	ABA vs CK			PEG vs CK			NaCl vs CK
	Re1	Re2	Re3	Re1	Re2	Re3	Re1	Re2	Re3
PYL1	1.7634	1.52101	1.82857	2.02334	2.06734	2.24705	0.476439	0.56045	0.230591
PYL2	0.262507	0.493701	1.20141	0.512239	1.12093	0.530659	0.947821	1.20941	1.02924
PYL3	-0.0206655	-0.180009	0.314274	2.02829	2.15696	1.80915	2.23089	2.24641	1.86152
PYL4	2.4455	2.64848	2.19705	0.683115	0.610001	0.712471	0.946281	0.930407	1.37634
PYL5	-0.00224749	0.256618	0.411455	1.99981	1.75855	1.86182	1.16173	1.06634	0.717431
PYL6	2.09032	2.59773	2.4912	1.77058	2.13822	1.72076	2.12799	1.49764	1.5531
PYL7	-1.73342	-1.00176	-1.36158	-0.0186741	-0.866594	-0.907795	0.120914	0.022707	-0.116533
PYL8	0.419479	0.257273	0.0191479	1.12977	0.94557	0.78652	-0.378853	-0.648838	0.219925
PYL9	-0.481427	0.304275	0.0851968	-0.801299	-1.69979	-1.56566	0.744404	0.729374	1.10431
2-∆∆CT	ABA vs CK			PEG vs CK			NaCl vs CK
	Re1	Re2	Re3	Re1	Re2	Re3	Re1	Re2	Re3
PYL1	3.39498	2.86992	3.55185	4.06523	4.19113	4.74712	1.39131	1.47473	1.17332
PYL2	1.19956	1.40805	2.29964	1.42626	2.17487	1.44459	1.92896	2.31242	2.04095
PYL3	0.985778	0.882697	1.24339	4.07922	4.45974	3.50436	4.69422	4.74499	3.6339
PYL4	5.44714	6.27007	4.5854	1.6056	1.52626	1.63861	1.9269	1.90581	2.59609
PYL5	0.998443	1.19467	1.33003	3.99948	3.38358	3.63465	2.23725	2.09411	1.64425
PYL6	4.25843	6.05333	5.62247	3.41191	4.4022	3.29609	4.37108	2.82381	2.93447
PYL7	0.300739	0.49939	0.389157	0.98714	0.54844	0.532999	1.08742	1.01586	0.922401
PYL8	1.33744	1.19522	1.01336	2.18824	1.92595	1.72491	0.769049	0.637794	1.16467
PYL9	0.716269	1.2348	1.06083	0.573832	0.30783	0.337824	1.67528	1.65792	2.14996
