# Supplementary material for: Characterization, evolutionary analysis, and expression profiling of the VrPYL gene family in mung bean in response to abiotic stress
Source: PeerJ. 2026 Jun 22;14:e21432. doi: 10.7717/peerj.21432 (PMC13296803; doi:10.7717/peerj.21432)
Supplement: Supplemental Information 8 [file peerj-14-21432-s008.xls]

## Sheet: Sheet1
ITEM TO CHECK	IMPORTANCE	CHECKLIST
EXPERIMENTAL DESIGN
Definition of experimental and control groups	E	The experimental group included leaf samples treated for 6 h, 12 h and 48 h, respectively. The control group consisted of untreated leaf samples.
Number within each group	E	line 172-177
Assay carried out by core lab or investigator's lab?	D	investigator's lab
Acknowledgement of authors' contributions	D	Supplementary Material
SAMPLE
Description	E	on line 173-177
Volume/mass of sample processed	D	on line 176-177
Microdissection or macrodissection	E	on line 174-176
Processing procedure	E	on line 172-176
If frozen - how and how quickly?	E	on line 174-176
If fixed - with what, how quickly?	E	NA
Sample storage conditions and duration (especially for FFPE samples)	E	on line 174-176
NUCLEIC ACID EXTRACTION
Procedure and/or instrumentation	E	on line 179-180
Name of kit and details of any modifications	E	on line 179-180
Source of additional reagents used	D	NA
Details of DNase or RNAse treatment	E	RNase was not available in the operating environment, reagents and consumables.
Contamination assessment (DNA or RNA)	E	on line 182-185
Nucleic acid quantification	E	on line 180-181
Instrument and method	E	on line 182-185
Purity (A260/A280)	D	See after the table
Yield	D	See after the table
RNA integrity method/instrument	E	on line 180-185
RIN/RQI or Cq of 3' and 5' transcripts	E	Supplementary Material
Electrophoresis traces	D	See after the table
Inhibition testing (Cq dilutions, spike or other)	E	NA
REVERSE TRANSCRIPTION
Complete reaction conditions	E	It was performed in a 20 μL standard system, which consists of 10 μL template RNA, 4 μL 5× PrimeScript Buffer 2, 2 μL RT Primer Mix, 1 μL PrimeScript RTase Mix I, and 3 μL RNase-Free dH₂O to make up the total volume
Amount of RNA and reaction volume	E	1 µg total RNA and 20 µL reaction volume
Priming oligonucleotide (if using GSP) and concentration	E	NA
Reverse transcriptase and concentration	E	M-MLV reverse transcriptase
Temperature and time	E	37°C for 15 minutes and 85°C for 5 seconds.
Manufacturer of reagents and catalogue numbers	D	on line 186-187
Cqs with and without RT	D*	Not determined
Storage conditions of cDNA	D	cDNA was stored at −20 °C
qPCR TARGET INFORMATION
If multiplex, efficiency and LOD of each assay.	E	NA
Sequence accession number	E	on line 192-193
Location of amplicon	D	NA
Amplicon length	E	See after the table
In silico specificity screen (BLAST, etc)	E	NCBI Primer-BLAST
Pseudogenes, retropseudogenes or other homologs?	D	no
Sequence alignment	D	NA
Secondary structure analysis of amplicon	D	NA
Location of each primer by exon or intron (if applicable)	E	NA
What splice variants are targeted?	E	NA
qPCR OLIGONUCLEOTIDES
Primer sequences	E	Supplemental Data S2
RTPrimerDB Identification Number	D	NA
Probe sequences	D**	NA
Location and identity of any modifications	E	NA
Manufacturer of oligonucleotides	D	Sangon Biotech (Shanghai)
Purification method	D	NA
qPCR PROTOCOL
Complete reaction conditions	E	Each qPCR reaction was performed in a 20 µL volume containing 1.0 µL of cDNA, 0.4 µL each of forward and reverse primers, 10.0 µL of 2× SuperReal PreMix Plus, 8.2 µL of nuclease-free water.
Reaction volume and amount of cDNA/DNA	E	20 µL volume containing 1.0 µL of cDNA,
Primer, (probe), Mg++ and dNTP concentrations	E	forward and reverse primers (10 µM final concentration)
Polymerase identity and concentration	E	on line 189-191
Buffer/kit identity and manufacturer	E	on line 189-191
Exact chemical constitution of the buffer	D	NA
Additives (SYBR Green I, DMSO, etc.)	E	SYBR Green I
Manufacturer of plates/tubes and catalog number	D	0. 96-Well PCR Plates
Complete thermocycling parameters	E	on line 189-192
Reaction setup (manual/robotic)	D	on line 189-192
Manufacturer of qPCR instrument	E	on line 189-192
qPCR VALIDATION
Evidence of optimisation (from gradients)	D	NA
Specificity (gel, sequence, melt, or digest)	E	Single peaks in the melt curves confirmed primer specificity.
For SYBR Green I, Cq of the NTC	E	greater than 35
Standard curves with slope and y-intercept	E	NA
PCR efficiency calculated from slope	E	NA
Confidence interval for PCR efficiency or standard error	D
r2 of standard curve	E	NA
Linear dynamic range	E	NA
Cq variation at lower limit	E	NA
Confidence intervals throughout range	D
Evidence for limit of detection	E	NA
If multiplex, efficiency and LOD of each assay.	E	NA
DATA ANALYSIS
qPCR analysis program (source, version)	E	SPSS Statistics (version 22.0)
Cq method determination	E	using a fixed fluorescence threshold.
Outlier identification and disposition	E	Cq values deviating more than three standard deviations from the mean, Such samples were retested
Results of NTCs	E	Cq values either undetectable or greater than 35
Justification of number and choice of reference genes	E	on line 192-193
Description of normalisation method	E	on line 193-194
Number and concordance of biological replicates	D	NA
Number and stage (RT or qPCR) of technical replicates	E	three independent biological replicates
Repeatability (intra-assay variation)	E	three technical replicates
Reproducibility (inter-assay variation, %CV)	D	NA
Power analysis	D	NA
Statistical methods for result significance	E	one-way ANOVA with P<0.05 indicating significant differences
Software (source, version)	E	SPSS Statistics (version 22.0)
Cq or raw data submission using RDML	D
Table 1. MIQE checklist for authors, reviewers and editors. All essential information (E) must be submitted with the manuscript. Desirable
information (D) should be submitted if available. If using primers obtained from RTPrimerDB, information on qPCR target, oligonucleotides,
protocols and validation is available from that source.
*: Assessing the absence of DNA using a no RT assay is essential when first extracting RNA. Once the sample has been validated as
RDNA-free, inclusion of a no-RT control is desirable, but no longer essential.
**: Disclosure of the probe sequence is highly desirable and strongly encouraged. However, since not all commercial pre-designed assay
vendors provide this information, it cannot be an essential requirement. Use of such assays is advised against.
Electrophoresis traces：
Note：Partial representative results
Purity (A260/A280) and Yield
Samples	Nucleic acid detection	A260/A280	A260/A230	ng/μl
ABA-6h	RNA	2.196	2.266	613.921
ABA-24h	RNA	2.174	1.99	390.059
ABA-48h	RNA	2.198	2.226	609.299
ABA-6h	RNA	2.191	2.15	736.535
ABA-24h	RNA	2.193	2.097	755.107
ABA-48h	RNA	2.181	2.052	657.777
ABA-6h	RNA	2.173	1.989	520.9
ABA-24h	RNA	2.196	2.266	613.921
ABA-48h	RNA	2.174	1.99	390.059
Control	RNA	2.198	2.226	609.299
Amplicon length:
Gene name	Length
VrPYL1	126
VrPYL2	147
VrPYL3	90
VrPYL4	134
VrPYL5	123
VrPYL6	140
VrPYL7	83
VrPYL8	140
VrPYL9	122
